# Supplementary material for: Setting the Stage for Branched-Chain Amino Acids Use in Neurological Pathologies: Does a Single Oral Dose Provide Hours of Elevated Systemic Levels?
Source: Diseases. 2025 Mar 6;13(3):76. doi: 10.3390/diseases13030076 (PMC11941354; doi:10.3390/diseases13030076)
Supplement: Supplementary file 1 [file diseases-13-00076-s001.zip]

Archive with 1 entries (1 files):
- diseases-3455362-supplementary.pdf
